# Supplementary material for: Field Emission of Multi-Walled Carbon Nanotubes from Pt-Assisted Chemical Vapor Deposition
Source: Nanomaterials (Basel). 2022 Feb 8;12(3):575. doi: 10.3390/nano12030575 (PMC8838496; doi:10.3390/nano12030575)
Supplement: Supplementary file 1 [file nanomaterials-12-00575-s001.zip]

Archive with 1 entries (1 files):
- nanomaterials-1560232-supplementary.pdf
